# Supplementary material for: Deciphering the crosstalk of immune dysregulation between COVID-19 and idiopathic inflammatory myopathy
Source: Front Immunol. 2023 Aug 10;14:1197493. doi: 10.3389/fimmu.2023.1197493 (PMC10449257; doi:10.3389/fimmu.2023.1197493)
Supplement: Supplementary file 2 [file Table_1.xlsx]

## Sheet: Table S1
Table S1. Common DEGs between IIM and COVID-19
Upregulated genes in IIM and COVID-19	Downregulated genes in IIM and COVID-19
CDKN1A	PER3
GADD45A	RNF144A
TIMP1	OSGEPL1
C1QB	PAIP2B
PRUNE2	TBC1D4
CD163	NIPSNAP3B
ITGAM	PKIA
NNMT	HSF2
STAB1	MLF1
IFITM3	OPTN
SERPING1	KPNA5
IGLC1	NR3C2
IFI27	PRKCQ
ADM	LMOD1
CKAP4	LRIG1
NOTCH2NLA	SLC29A2
MS4A4A	LGR4
FCER1G	TLE2
GRN	ANGPT1
CYP1B1	UPK3A
IGLV1-44	GATM
JUNB	MTUS1
MAP1A	ABCB4
IFIT3
BASP1
KLF5
NES
IGKC
LHFPL2
TXNDC5
IGF1
PLSCR1
SLCO2B1
ATP9A
KLHL2
RAB13
JCHAIN
HMGB2
C3AR1
DDN
MMP2
SCO2
TP53I3
IRF7
DCLK1
PTTG1
DDAH2
COL1A2
BCL10
SAMSN1
ALDH1A3
CLU
UCHL1
PDIA5
EMP1
SLPI
AKR1C1
LY6E
PLAU
CRISPLD2
PLSCR4
UBE2S
PHC2
OLFML2A
C2
COL1A1
PROS1
SCD

## Sheet: Table S2
Table S2. Common DEGs between dermatomyositis and COVID-19
Upregulated genes in dermatomyositis and COVID-19	Downregulated genes in dermatomyositis and COVID-19
CDKN1A	PER3
GADD45A	RNF144A
TIMP1	PAIP2B
C1QB	NIPSNAP3B
PRUNE2	PKIA
CD163	KPNA5
ITGAM	NR3C2
NNMT	COLGALT2
STAB1	BCL2
IFITM3	GATM
SERPING1	PLCB1
IGLC1
IFI27
ADM
CKAP4
NOTCH2NLA
MS4A4A
FCER1G
GRN
CYP1B1
IGLV1-44
JUNB
MAP1A
IFIT3
BASP1
KLF5
NES
IGKC
LHFPL2
TXNDC5
IGF1
PLSCR1
SLCO2B1
ATP9A
KLHL2
RAB13
JCHAIN
HMGB2
C3AR1
DDN
MMP2
SCO2
TP53I3
IRF7
DCLK1
PTTG1
DDAH2
COL1A2
BCL10
SAMSN1
ALDH1A3
CLU
UCHL1
PDIA5
EMP1
SLPI
AKR1C1
LY6E
PLAU
CRISPLD2
PLSCR4
UBE2S
PHC2
OLFML2A
C2
COL1A1
PROS1
SCD

## Sheet: Table S3
Table S2. Common DEGs between other IIM and COVID-19
Upregulated genes in other IIM and COVID-19	Downregulated genes in other IIM and COVID-19
CDKN1A	CLIC5
GADD45A	PER3
TIMP1	RNF144A
PRUNE2	OSGEPL1
ITGAM	PAIP2B
C1QB	TBC1D4
IFITM3	NIPSNAP3B
MAP1A	PKIA
NNMT	HSF2
CD163	MLF1
STAB1	SNTA1
NOTCH2NLA	OPTN
FCER1G	KPNA5
IFI27	NR3C2
SERPING1	ZBTB10
CYP1B1	PRKCQ
CKAP4	LMOD1
NES	LRIG1
MS4A4A	SLC29A2
ADM	LGR4
IFIT3	ZMYND11
BASP1	TLE2
JUNB	ANGPT1
KLF5	UPK3A
TXNDC5	GATM
GRN	MTUS1
IGF1	ABCB4
TP53I3	SLC22A3
KLHL2	SLC29A1
RAB13
ATP9A
SLCO2B1
IRF7
SCO2
MMP2
LHFPL2
PLSCR1
COL1A2
JCHAIN
DCLK1
HMGB2
ALDH1A3
DDN
DDAH2
CLU
C3AR1
PROS1
PTTG1
OLFML2A
PLAU
BCL10
UCHL1
SAMSN1
AKR1C1
CRISPLD2
PDIA5
SLPI
PLSCR4
COL1A1
EMP1
LY6E
IFI44
SCD
C2
